# Supplementary material for: Characterization of Hymenopteran Parasitoids of Aphis fabae in An African Smallholder Bean Farming System Through Sequencing of COI ‘Mini-barcodes’
Source: Insects. 2019 Oct 2;10(10):331. doi: 10.3390/insects10100331 (PMC6835700; doi:10.3390/insects10100331)
Supplement: Supplementary file 1 [file insects-10-00331-s001.zip]

Archive with 2 entries (2 files):
- Supplementary Information/Figures S1 and S2.pdf
- Supplementary Information/Tables S1-S5.xlsx
