# Supplementary material for: Characterization of Hymenopteran Parasitoids of Aphis fabae in An African Smallholder Bean Farming System Through Sequencing of COI ‘Mini-barcodes’
Source: Insects. 2019 Oct 2;10(10):331. doi: 10.3390/insects10100331 (PMC6835700; doi:10.3390/insects10100331)
Supplement: Supplementary file 1 [file insects-10-00331-s001.zip › Supplementary Information/Tables S1-S5.xlsx]

## Sheet: Table S1
Table S1. Locations of field sites
Zone / village	Field	Altitude (m)	Latitude (oS)	Longitude (oE)
Low zone	1	827	3.4015	37.5563
Low zone	2	824	3.4012	37.5563
Low zone	3	831	3.3481	37.5411
Low zone	4	833	3.3987	37.5615
Low zone	5	831	3.3989	37.5586
Mid zone	1	1002	3.3466	37.5435
Mid zone	2	1009	3.2644	37.5277
Mid zone	3	1012	3.3453	37.5419
Mid zone	4	1017	3.3445	37.5425
Mid zone	5	1005	3.3466	37.5426
High zone	1	1853	3.2477	37.5025
High zone	2	1834	3.2466	37.5058
High zone	3	1788	3.2518	37.5051
High zone	4	1705	3.2593	37.5076
High zone	5	1665	3.2629	37.5092

## Sheet: Table S2
Table S2. Sequences from the NCBI database used to perform sliding window analysis for LepF1/C_ANTMRID primers
Accession Number	Genus	Species
HQ926125	Alphomelon	talidicida
KM897122	Apanteles	conanchetorum
JQ849747	Apanteles	ensiger
HQ552704	Apanteles	fumiferanae
HM430948	Apanteles	morrisi
HM374655	Apanteles	petrovae
KR882786	Aphelinus	abdominalis
KF597746	Aphelinus	albipodus
KJ088823	Aphelinus	varipes
JN620545	Aphidius	avenae
KM054519	Aphidius	colemani
KM054518	Aphidius	ervi
KR880334	Aphidius	funebris
EF077526	Aphidius	matricariae
KJ615364	Aphidius	platensis
JN293226	Aphidius	rhopalosiphi
KR897859	Aphidius	schimitscheki
MG447289	Aphidius	tarsalis
MF673884	Aphidius	transcaspicus
MF936414	Aphidius	urticae
KR877269	Aphidius	uzbekistanicus
KT708501	Ascogaster	quadridentata
KT835449	Asobara	japonica
HQ106827	Bassus	binominatus
KY847157	Binodoxys	acalephae
MG443441	Binodoxys	angelicae
KR877628	Blacus	stelfoxi
KJ591437	Centistes	cuspidatus
HQ106881	Charmon	extensor
KY846308	Cotesia	flavipes
KJ459125	Cotesia	ruficrus
KJ882538	Cotesia	sesamiae
JN639965	Cotesia	xylina
EU881681	Diachasma	alloeum
MF938506	Diaeretiella	rapae
JN294296	Diolcogaster	scotica
HM374098	Dolichogenidea	absona
KJ459221	Dolichogenidea	sicaria
GU237131	Ephedrus	incompletus
JN620620	Ephedrus	lacertosus
MF934928	Euaphidius	cingulatus
KY689110	Fopius	arisanus
MF929372	Hormius	moniliatus
JQ855483	Hypomicrogaster	rugosus
JN620642	Lysiphlebus	confusus
KC237768	Lysiphlebus	fabarum
KC237760	Lysiphlebus	orientalis
KC237765	Lysiphlebus	testaceipes
HQ107615	Meteorus	trachynotus
DQ525082	Microctonus	aethiopoides
JN282118	Microgaster	deductor
KJ459091	Microplitis	mediator
JQ849567	Microplitis	nigritus
JQ855200	Microplitis	plutellae
GU141332	Microplitis	varicolor
JF912310	Neoheterospilus	chamelae
MF101673	Pachyneuron	aphidis
KR927802	Pachyneuron	groenlandicum
JQ853101	Parapanteles	tessares
JN293532	Peristenus	dayi
MG944389	Peristenus	mellipes
GU141344	Pholetesor	ornigis
GU141373	Pholetesor	salicifoliellae
KM896971	Pholetesor	viminetorum
JN620671	Praon	barbatum
JX507439	Praon	dorsale
KR889043	Praon	gallicum
KC211022	Praon	unicum
KR881832	Praon	volucre
JN620694	Praon	yomenae
KF930995	Prasmodon	eminens
MF464664	Spathius	elegans
JN620696	Trioxys	pallidus
KU511222	Utetes	canaliculatus

## Sheet: Table S3
Table S3: Sequences from the NCBI database used to perform sliding window analysis for MLepF1/LepR1 primers
Accession number	Genus	Species
HQ926125	Alphomelon	talidicida
KM897122	Apanteles	conanchetorum
JQ849747	Apanteles	ensiger
HQ552704	Apanteles	fumiferanae
HM430948	Apanteles	morrisi
HM374655	Apanteles	petrovae
KR882786	Aphelinus	abdominalis
KJ089168	Aphelinus	varipes
JN164785	Aphidius	avenae
KM054519	Aphidius	colemani
KM054518	Aphidius	ervi
KR880334	Aphidius	funebris
EF077526	Aphidius	matricariae
KJ615365	Aphidius	platensis
JN164779	Aphidius	rhopalosiphi
KJ615374	Aphidius	transcaspicus
KX580066	Aphidius	urticae
JN164752	Aphidius	uzbekistanicus
KT708501	Ascogaster	quadridentata
KT835449	Asobara	japonica
AB920763	Asobara	rufescens
HQ106827	Bassus	binominatus
KY847157	Binodoxys	acalephae
HQ106881	Charmon	extensor
AY934817	Cotesia	plutellae
KJ459125	Cotesia	ruficrus
AY934823	Cotesia	sesamiae
JN639965	Cotesia	xylina
MF101674	Dendrocerus	carpenteri
JN294296	Diolcogaster	scotica
HM374098	Dolichogenidea	absona
KJ459221	Dolichogenidea	sicaria
GU237131	Ephedrus	incompletus
JN620620	Ephedrus	lacertosus
KP698109	Euaphidius	cingulatus
KY689110	Fopius	arisanus
MF929372	Hormius	moniliatus
JQ855483	Hypomicrogaster	rugosus
KY887549	Lysiphlebus	confusus
KY887546	Lysiphlebus	fabarum
KY887536	Lysiphlebus	orientalis
KY887533	Lysiphlebus	testaceipes
HQ107615	Meteorus	trachynotus
DQ525082	Microctonus	aethiopoides
JN282118	Microgaster	deductor
KJ459091	Microplitis	mediator
JQ849567	Microplitis	nigritus
JQ855200	Microplitis	plutellae
GU141332	Microplitis	varicolor
JF912310	Neoheterospilus	chamelae
MF101673	Pachyneuron	aphidis
MG379195	Pachyneuron	groenlandicum
JQ853168	Parapanteles	tessares
KY566108	Peristenus	dayi
KY566127	Peristenus	mellipes
KM896971	Pholetesor	viminetorum
KJ698526	Praon	dorsale
KJ698524	Praon	staticobii
KC211022	Praon	unicum
KJ698515	Praon	volucre
KJ698530	Praon	yomenae
JQ855293	Prasmodon	eminens
MF464664	Spathius	elegans
JN620696	Trioxys	pallidus

## Sheet: Table S4
Table S4. Sequences from the NCBI database used to construct phylogenetic tree
Accession number	Species
FM210128	Aphidius colemani
JN620549	Aphidius colemani
KR878269	Aphidius colemani
KJ615362	Aphidius colemani
KJ615370	Aphidius colemani
KJ615373	Aphidius colemani
KJ615365	Aphidius platensis
KJ615367	Aphidius transcaspicus

## Sheet: Table S5
Table S5. BLAST matches and accession numbers of parasitoids analyzed in this study
Sample ID	Sample GenBank accession number	Closest BLAST match species	Closest BLAST match accession number	Percentage similarity
1	MN486589	Aphidius colemani	MF958484	99
2		Unsuccessful
3	MN486590	Aphidius colemani	MF958484	99
4	MN508250	Pachyneuron aphidis	LC260606	95
5		Unsuccessful
6	MN508251	Pachyneuron aphidis	LC260606	95
7	MN486652	Pachyneuron aphidis	KY844368	94
8	MN486653	Pachyneuron aphidis	KY844368	94
9	MN486654	Pachyneuron aphidis	KY844368	94
10		Unsuccessful
11	MN486655	Charipinae sp.	KR934949	90
12	MN486634	Aphidius colemani	MF958484	99
13	MN486633	Aphidius colemani	MF958484	99
14	MN486632	Aphidius colemani	MF958484	99
15	MN486631	Aphidius colemani	MF958484	99
16	MN486630	Aphidius colemani	MF958484	99
17	MN486629	Aphidius colemani	MF958484	99
18	MN486628	Aphidius colemani	MF958484	99
19	MN486627	Aphidius colemani	MF958484	99
20	MN486625	Aphidius colemani	MF958484	99
21	MN486624	Aphidius colemani	MF958484	99
22	MN486623	Aphidius colemani	MF958484	99
23	MN486622	Aphidius colemani	MF958484	99
24	MN486626	Aphidius colemani	MF958484	99
25	MN486621	Aphidius colemani	MF958484	99
26	MN486620	Aphidius colemani	MF958484	99
27	MN486619	Aphidius colemani	MF958484	99
28	MN486618	Aphidius colemani	MF958484	99
29	MN486635	Aphidius colemani	MF958484	99
30	MN486636	Aphidius colemani	MF958484	100
31	MN486637	Aphidius colemani	MF958484	99
32	MN486638	Aphidius colemani	MF958484	99
33	MN486639	Aphidius colemani	MF958484	99
34	MN486640	Aphidius colemani	MF958484	99
35	MN486641	Aphidius colemani	MF958484	99
36	MN486642	Aphidius colemani	MF958484	99
37	MN486643	Aphidius colemani	MF958484	99
38	MN486644	Aphidius colemani	MF958484	99
39	MN486645	Aphidius colemani	MF958484	99
40	MN486617	Aphidius colemani	MF958484	99
41	MN486616	Aphidius colemani	MF958484	99
42	MN486615	Aphidius colemani	MF958484	99
43	MN486614	Aphidius colemani	MF958484	99
44	MN486613	Aphidius colemani	MF958484	99
45	MN486612	Aphidius colemani	MF958484	99
46	MN486610	Aphidius colemani	MF958484	99
47	MN486609	Aphidius colemani	MF958484	99
48	MN486608	Aphidius colemani	MF958484	99
49	MN486607	Aphidius colemani	MF958484	99
50	MN486611	Aphidius colemani	MF958484	99
51	MN486606	Aphidius colemani	MF958484	99
52	MN486605	Aphidius colemani	MF958484	99
53	MN486604	Aphidius colemani	MF958484	99
54	MN486603	Aphidius colemani	MF958484	99
55	MN486646	Aphidius colemani	MF958484	99
56	MN486602	Aphidius colemani	MF958484	99
57	MN486601	Aphidius colemani	MF958484	99
58	MN486599	Aphidius colemani	MF958484	99
59	MN486598	Aphidius colemani	MF958484	99
60	MN486647	Aphidius colemani	MF958485	100
61	MN486648	Aphidius colemani	MF958484	99
62	MN486600	Aphidius colemani	MF958484	99
63		Unsuccessful
64	MN486649	Aphidius colemani	MF958484	99
65	MN486596	Aphidius colemani	MF958484	99
66	MN486595	Aphidius colemani	MF958484	99
67	MN486594	Aphidius colemani	MF958484	99
68	MN486650	Aphidius colemani	MF958484	99
69	MN486593	Aphidius colemani	MF958484	99
70	MN486597	Aphidius colemani	MF958484	99
71		Unsuccessful
72	MN486651	Aphidius colemani	LC260570	99
73	MN486592	Aphidius colemani	MF958484	99
74	MN486591	Aphidius colemani	MF958484	99
